# Supplementary material for: Microphysiological Conditions Do Not Affect MDR1-Mediated Transport of Rhodamine 123 above an Artificial Proximal Tubule
Source: Biomedicines. 2023 Jul 20;11(7):2045. doi: 10.3390/biomedicines11072045 (PMC10376999; doi:10.3390/biomedicines11072045)
Supplement: Supplementary file 1 [file biomedicines-11-02045-s001.zip]

Archive with 1 entries (1 files):
- biomedicines-2508549-SI.pdf
